# Supplementary material for: NESmapper: Accurate Prediction of Leucine-Rich Nuclear Export Signals Using Activity-Based Profiles
Source: PLoS Comput Biol. 2014 Sep 18;10(9):e1003841. doi: 10.1371/journal.pcbi.1003841 (PMC4168985; doi:10.1371/journal.pcbi.1003841)
Supplement: Software S1 — The source code of NESmapper, activity-based NES profiles, instructions, and sample data. (GZ) [file pcbi.1003841.s003.gz]

Archive with 8 entries (7 files):
- NESmapper-1.0
- NESmapper-1.0/LICENSE.txt
- NESmapper-1.0/NES_profiles.txt
- NESmapper-1.0/NES_profiles_trained.txt
- NESmapper-1.0/NESmapper.pl
- NESmapper-1.0/NESmapper_ValidNES.pl
- NESmapper-1.0/README.txt
- NESmapper-1.0/Test_data.fasta
