# Supplementary material for: NESmapper: Accurate Prediction of Leucine-Rich Nuclear Export Signals Using Activity-Based Profiles
Source: PLoS Comput Biol. 2014 Sep 18;10(9):e1003841. doi: 10.1371/journal.pcbi.1003841 (PMC4168985; doi:10.1371/journal.pcbi.1003841)
Supplement: Software S1 — The source code of NESmapper, activity-based NES profiles, instructions, and sample data. (GZ) [file pcbi.1003841.s003.gz › NESmapper-1.0/NES_profiles.txt]

class-1a /class-3	(standard_score = 8)
	P	S	S	L	A	E	K	L	A	G	L	D	I	N
L	9	8	8	8	7	8	7	8	8	8	8	8	9	8
I	11	8	8	8	7	8	7	8	8	8	7	8	8	8
V	11	8	8	8	7	8	8	9	8	8	7	8	7	8
M	10	8	8	8	7	8	8	8	8	8	7	8	7	7
C	8	8	8	6	7	8	8	7	8	8	6	8	4	8
F	9	8	8	6	7	8	7	9	6	6	5	6	3	7
Y	9	8	8	3	7	8	8	5	8	8	1	7	0	7
W	9	8	8	5	7	8	7	1	8	8	2	8	1	3
T	8	8	8	5	8	9	8	3	6	8	3	9	1	8
P	8	7	6	2	5	5	4	-5	2	2	-5	-2	-5	0
A	9	8	8	6	8	8	8	2	8	8	2	6	0	8
G	8	8	8	0	8	8	8	-3	9	8	-3	6	-3	8
S	8	8	8	1	8	9	8	-3	8	8	-3	10	-3	8
H	8	8	8	0	8	8	7	-3	8	8	-3	8	-3	7
R	8	8	8	0	8	8	8	-3	8	6	-3	8	-3	8
K	8	8	8	0	8	8	8	-3	8	7	-3	10	-3	8
Q	8	8	8	2	8	8	7	-3	8	8	-3	8	-3	8
N	8	8	8	2	8	8	8	-3	5	8	-3	3	-3	8
D	8	8	8	0	8	8	8	-3	8	8	-3	8	-3	10
E	8	8	8	0	8	8	8	-3	8	8	-3	8	-3	10
class-1b	(standard_score = 4)
	P	S	S	E	L	A	K	L	A	G	L	D	L	N
L	4	4	4	4	4	7	5	4	4	4	4	4	4	4
I	4	4	4	4	4	7	4	4	4	4	3	4	4	4
V	4	4	4	4	4	4	3	5	4	4	3	4	3	4
M	4	4	4	4	4	6	4	4	4	4	3	4	3	3
C	4	4	4	4	2	4	5	3	4	4	2	4	1	4
F	4	4	4	4	2	4	1	3	2	2	1	2	0	3
Y	4	4	4	4	0	3	1	1	4	4	-3	4	-2	3
W	4	4	4	4	1	2	1	-3	4	4	-2	4	-3	0
T	4	4	4	4	2	3	3	-1	3	4	-1	5	-2	4
P	4	4	4	4	-5	2	-2	-9	-2	-2	-9	-7	-9	-4
A	4	4	4	4	2	4	5	-2	4	4	-2	2	-3	4
G	4	4	4	4	-2	4	5	-5	4	4	-6	2	-4	4
S	4	4	4	4	-2	4	4	-5	4	4	-6	6	-4	4
H	4	4	4	4	-2	3	5	-5	4	4	-6	4	-4	3
R	4	4	4	4	-2	2	4	-5	4	2	-6	4	-4	4
K	4	4	4	4	-2	2	4	-5	4	4	-6	5	-4	4
Q	4	4	4	4	-2	4	4	-5	4	4	-6	4	-4	4
N	4	4	4	4	-2	4	3	-5	2	4	-6	0	-4	4
D	4	4	4	4	-2	5	3	-5	4	4	-6	4	-4	5
E	4	4	4	4	-2	4	3	-5	4	4	-6	4	-4	5
class-1c	(standard_score = 8)
	S	E	L	A	E	K	L	Q	A	G	L	D	L	N
L	8	8	8	8	8	9	8	10	8	8	8	8	8	8
I	8	8	8	8	7	8	8	8	8	8	7	8	8	8
V	8	8	8	7	7	5	9	6	8	9	7	8	7	8
M	8	8	8	8	7	6	8	6	8	8	7	8	7	7
C	8	8	7	8	7	7	7	5	8	8	5	8	4	8
F	8	8	6	7	7	6	7	5	8	7	5	6	3	7
Y	8	8	3	3	7	6	5	7	8	8	1	8	0	7
W	8	8	5	8	7	8	1	7	8	7	2	8	1	3
T	8	8	5	8	7	6	3	5	8	9	3	9	1	8
P	8	8	2	3	1	0	-5	0	0	0	-5	-2	-5	0
A	8	8	6	8	8	7	2	9	8	4	2	6	0	8
G	8	8	0	3	4	3	-3	7	8	8	-3	6	-3	8
S	8	8	1	8	8	7	-3	8	8	10	-3	10	-3	8
H	8	8	0	6	8	7	-3	8	8	8	-3	8	-3	7
R	8	8	0	1	8	8	-3	9	8	5	-3	8	-3	8
K	8	8	0	1	8	8	-3	8	8	8	-3	10	-3	8
Q	8	8	2	2	7	8	-3	8	8	9	-3	8	-3	8
N	8	8	2	6	8	4	-3	8	8	8	-3	3	-3	8
D	8	8	0	7	8	4	-3	5	8	6	-3	8	-3	10
E	8	8	0	7	8	7	-3	10	8	7	-3	8	-3	10
class-2	(standard_score = 3)
	G	G	P	S	S	L	D	L	S	G	L	T	L	N
L	3	3	3	3	3	3	2	3	2	4	3	0	3	3
I	3	3	3	3	3	3	2	2	2	3	1	0	3	3
V	3	3	3	3	3	1	1	2	2	2	1	2	1	3
M	3	3	3	3	3	0	2	2	2	2	1	0	2	3
C	3	3	3	3	3	1	1	2	2	4	0	1	0	3
F	3	3	3	3	3	2	1	2	2	2	-1	2	1	3
Y	3	3	3	3	3	-3	0	-3	0	2	-3	2	-3	3
W	3	3	3	3	3	-3	0	-3	2	2	-3	2	-3	3
T	3	3	3	3	3	-3	3	-3	3	3	-3	3	-3	3
P	3	3	3	3	3	-5	0	-5	-5	-5	-5	-5	-5	-5
A	3	3	3	3	3	-3	2	-3	4	4	-3	3	-3	3
G	3	3	3	3	3	-5	2	-5	3	3	-5	1	-5	3
S	3	3	3	3	3	-5	8	-5	3	3	-5	5	-5	3
H	3	3	3	3	3	-5	0	-5	3	3	-5	3	-5	3
R	3	3	3	3	3	-5	0	-5	3	6	-5	2	-5	3
K	3	3	3	3	3	-5	0	-5	3	5	-5	3	-5	3
Q	3	3	3	3	3	-5	3	-5	2	3	-5	3	-5	3
N	3	3	3	3	3	-5	3	-5	2	3	-5	3	-5	3
D	3	3	3	3	3	-5	3	-5	4	2	-5	3	-5	4
E	3	3	3	3	3	-5	1	-5	4	2	-5	2	-5	4
class-x
